# Supplementary material for: Unified Simulation Platform for Optical Tweezers and Optofluidic Force Induction
Source: ACS Photonics. 2025 Mar 22;12(4):2242–51. doi: 10.1021/acsphotonics.5c00254 (PMC12007102; doi:10.1021/acsphotonics.5c00254)
Supplement: Supplementary file 1 — ph5c00254_si_001.zip [file ph5c00254_si_001.zip]

Archive with 980 entries (980 files):
- nanobem25/addons/+optics/@capillary/capillary.m
- nanobem25/addons/+optics/@capillary/farfields.m
- nanobem25/addons/+optics/@capillary/private/propagate.m
- nanobem25/addons/+optics/@capillary/private/shiftpol.m
- nanobem25/addons/+optics/@capillary/private/sph2pol.m
- nanobem25/addons/+optics/@decompose/decompose.m
- nanobem25/addons/+optics/@decompose/eval.m
- nanobem25/addons/+optics/@decompose/fields.m
- nanobem25/addons/+optics/@decompose/mtimes.m
- nanobem25/addons/+optics/@decompose/private/fields1.m
- nanobem25/addons/+optics/@decompose/private/fields2.m
- nanobem25/addons/+optics/@decompose/private/init.m
- nanobem25/addons/+optics/@decompose/private/refl1.m
- nanobem25/addons/+optics/@decompose/private/refl2.m
- nanobem25/addons/+optics/@decompose/secondary.m
- nanobem25/addons/+optics/@decompose/subsref.m
- nanobem25/addons/+optics/@decompose/times.m
- nanobem25/addons/+optics/@decompose/transform.m
- nanobem25/addons/+optics/@lensfocus/eval.m
- nanobem25/addons/+optics/@lensfocus/lensfocus.m
- nanobem25/addons/+optics/@lensfocus/private/init.m
- nanobem25/addons/+optics/@lensimage/efield.m
- nanobem25/addons/+optics/@lensimage/lensimage.m
- nanobem25/addons/+optics/@lensimage/plot.m
- nanobem25/addons/+optics/@lensimage/private/efield1.m
- nanobem25/addons/+optics/@lensimage/private/efield2.m
- nanobem25/addons/+optics/@lensimage/private/init.m
- nanobem25/addons/+optics/@lensimage2/efield.m
- nanobem25/addons/+optics/@lensimage2/lensimage2.m
- nanobem25/addons/+optics/@lensimage2/plot.m
- nanobem25/addons/+optics/@lensimage2/private/efield1.m
- nanobem25/addons/+optics/@lensimage2/private/efield2.m
- nanobem25/addons/+optics/@lensimage2/private/init.m
- nanobem25/addons/+optics/@OPD/aberration.m
- nanobem25/addons/+optics/@OPD/efield.m
- nanobem25/addons/+optics/@OPD/eval.m
- nanobem25/addons/+optics/@OPD/OPD.m
- nanobem25/addons/+optics/@OPD/path.m
- nanobem25/addons/+optics/@OPD/private/init.m
- nanobem25/addons/+optics/angular.m
- nanobem25/addons/+optics/cart2unit.m
- nanobem25/addons/+optics/quarterplate.m
- nanobem25/addons/+optics/rotx.m
- nanobem25/addons/+optics/roty.m
- nanobem25/addons/+optics/rotz.m
- nanobem25/addons/+optics/unitproject.m
- nanobem25/addons/+tweezer/@fluidparticle/browniant.m
- nanobem25/addons/+tweezer/@fluidparticle/brownianz.m
- nanobem25/addons/+tweezer/@fluidparticle/drift.m
- nanobem25/addons/+tweezer/@fluidparticle/fluidparticle.m
- nanobem25/addons/+tweezer/@fluidparticle/private/init.m
- nanobem25/addons/+tweezer/@fluidparticle/private/rotation.m
- nanobem25/addons/+tweezer/@fluidpol/browniant.m
- nanobem25/addons/+tweezer/@fluidpol/brownianz.m
- nanobem25/addons/+tweezer/@fluidpol/diffusion.m
- nanobem25/addons/+tweezer/@fluidpol/drift.m
- nanobem25/addons/+tweezer/@fluidpol/fluidpol.m
- nanobem25/addons/+tweezer/@fluidpol/private/init.m
- nanobem25/addons/+tweezer/@fluidpol/private/rotation.m
- nanobem25/addons/+tweezer/@fluidsphere/browniant.m
- nanobem25/addons/+tweezer/@fluidsphere/brownianz.m
- nanobem25/addons/+tweezer/@fluidsphere/diffusion.m
- nanobem25/addons/+tweezer/@fluidsphere/drift.m
- nanobem25/addons/+tweezer/@fluidsphere/fluidsphere.m
- nanobem25/addons/+tweezer/@fluidsphere/private/init.m
- nanobem25/addons/+tweezer/@griddedScattererPol/eval.m
- nanobem25/addons/+tweezer/@griddedScattererPol/feval.m
- nanobem25/addons/+tweezer/@griddedScattererPol/griddedScattererPol.m
- nanobem25/addons/+tweezer/@griddedScattererPol/optforce.m
- nanobem25/addons/+tweezer/@griddedScattererPol/private/grid.m
- nanobem25/addons/+tweezer/@griddedScattererPol/private/igrid.m
- nanobem25/addons/+tweezer/@griddedScattererPol/private/init.m
- nanobem25/addons/+tweezer/@griddedScattererPol/private/refresh.m
- nanobem25/addons/+tweezer/@griddedScattererSphere/eval.m
- nanobem25/addons/+tweezer/@griddedScattererSphere/feval.m
- nanobem25/addons/+tweezer/@griddedScattererSphere/griddedScattererSphere.m
- nanobem25/addons/+tweezer/@griddedScattererSphere/optforce.m
- nanobem25/addons/+tweezer/@griddedScattererSphere/private/grid.m
- nanobem25/addons/+tweezer/@griddedScattererSphere/private/igrid.m
- nanobem25/addons/+tweezer/@griddedScattererSphere/private/init.m
- nanobem25/addons/+tweezer/@griddedScattererSphere/private/refresh.m
- nanobem25/addons/+tweezer/@rotation/deriv.m
- nanobem25/addons/+tweezer/@rotation/eval.m
- nanobem25/addons/+tweezer/@rotation/private/init.m
- nanobem25/addons/+tweezer/@rotation/rotation.m
- nanobem25/addons/+tweezer/@scatterer/optforce.m
- nanobem25/addons/+tweezer/@scatterer/private/init.m
- nanobem25/addons/+tweezer/@scatterer/scatterer.m
- nanobem25/addons/+tweezer/@scatterer/solve.m
- nanobem25/addons/+tweezer/@walkerparticle/browniant.m
- nanobem25/addons/+tweezer/@walkerparticle/brownianz.m
- nanobem25/addons/+tweezer/@walkerparticle/private/init.m
- nanobem25/addons/+tweezer/@walkerparticle/private/waitbar.m
- nanobem25/addons/+tweezer/@walkerparticle/propagatet.m
- nanobem25/addons/+tweezer/@walkerparticle/propagatez.m
- nanobem25/addons/+tweezer/@walkerparticle/walkerparticle.m
- nanobem25/addons/+tweezer/@walkersphere/browniant.m
- nanobem25/addons/+tweezer/@walkersphere/brownianz.m
- nanobem25/addons/+tweezer/@walkersphere/private/init.m
- nanobem25/addons/+tweezer/@walkersphere/private/waitbar.m
- nanobem25/addons/+tweezer/@walkersphere/propagatet.m
- nanobem25/addons/+tweezer/@walkersphere/propagatez.m
- nanobem25/addons/+tweezer/@walkersphere/trap.m
- nanobem25/addons/+tweezer/@walkersphere/walkersphere.m
- nanobem25/addons/+tweezer/boundingbox.m
- nanobem25/addons/+tweezer/dragellipsoid.m
- nanobem25/addons/+tweezer/fluidellipsoid.m
- nanobem25/addons/+tweezer/stokesdrag.m
- nanobem25/addons/+tweezer/stokespotential.m
- nanobem25/addons/+tweezer/walkerpol.m
- nanobem25/addons/@gaussfocus/amplitude.m
- nanobem25/addons/@gaussfocus/farfields.m
- nanobem25/addons/@gaussfocus/gaussfocus.m
- nanobem25/addons/@gaussfocus/paraxial.m
- nanobem25/addons/@gaussfocus/private/init.m
- nanobem25/addons/@laguerregauss/amplitude.m
- nanobem25/addons/@laguerregauss/farfields.m
- nanobem25/addons/@laguerregauss/laguerregauss.m
- nanobem25/addons/@laguerregauss/paraxial.m
- nanobem25/addons/@laguerregauss/private/init.m
- nanobem25/addons/@laguerregauss/private/laguerre.m
- nanobem25/addons/@laguerregauss/private/polarization.m
- nanobem25/Boundary/@BoundaryEdge/basis.m
- nanobem25/Boundary/@BoundaryEdge/BoundaryEdge.m
- nanobem25/Boundary/@BoundaryEdge/connectivity.m
- nanobem25/Boundary/@BoundaryEdge/interp.m
- nanobem25/Boundary/@BoundaryEdge/ndof.m
- nanobem25/Boundary/@BoundaryEdge/plot.m
- nanobem25/Boundary/@BoundaryEdge/private/init1.m
- nanobem25/Boundary/@BoundaryEdge/private/init2.m
- nanobem25/Boundary/@BoundaryEdge/qbasis.m
- nanobem25/Boundary/@BoundaryElement/bdist2.m
- nanobem25/Boundary/@BoundaryElement/BoundaryElement.m
- nanobem25/Boundary/@BoundaryElement/boxradius.m
- nanobem25/Boundary/@BoundaryElement/inside.m
- nanobem25/Boundary/@BoundaryElement/nearest.m
- nanobem25/Boundary/@BoundaryElement/private/init.m
- nanobem25/Boundary/@BoundaryElement/slice.m
- nanobem25/Boundary/@BoundaryElement/touching.m
- nanobem25/Boundary/@BoundaryElement/vertices.m
- nanobem25/Boundary/@BoundaryVert/basis.m
- nanobem25/Boundary/@BoundaryVert/BoundaryVert.m
- nanobem25/Boundary/@BoundaryVert/interp.m
- nanobem25/Boundary/@BoundaryVert/ndof.m
- nanobem25/Boundary/@BoundaryVert/plot.m
- nanobem25/Boundary/@BoundaryVert/private/init1.m
- nanobem25/Boundary/@BoundaryVert/private/init2.m
- nanobem25/Boundary/@BoundaryVert/qbasis.m
- nanobem25/Boundary/@Point/bdist2.m
- nanobem25/Boundary/@Point/connected.m
- nanobem25/Boundary/@Point/Point.m
- nanobem25/Boundary/@Point/private/init.m
- nanobem25/Boundary/@Point/private/init1.m
- nanobem25/Boundary/@Point/private/init2.m
- nanobem25/Boundary/@ShapeEdge/init.m
- nanobem25/Boundary/@ShapeEdge/ndof.m
- nanobem25/Boundary/@ShapeEdge/ShapeEdge.m
- nanobem25/Boundary/@ShapeVert/init.m
- nanobem25/Boundary/@ShapeVert/ndof.m
- nanobem25/Boundary/@ShapeVert/ShapeVert.m
- nanobem25/Boundary/Boundary.m
- nanobem25/Boundary/integration/@iterpoints/eval.m
- nanobem25/Boundary/integration/@iterpoints/indexin.m
- nanobem25/Boundary/integration/@iterpoints/iterpoints.m
- nanobem25/Boundary/integration/@iterpoints/npts.m
- nanobem25/Boundary/integration/@iterpoints/private/init.m
- nanobem25/Boundary/integration/@iterpoints/slice.m
- nanobem25/Boundary/integration/@quadboundary/eval.m
- nanobem25/Boundary/integration/@quadboundary/indexin.m
- nanobem25/Boundary/integration/@quadboundary/interp.m
- nanobem25/Boundary/integration/@quadboundary/npts.m
- nanobem25/Boundary/integration/@quadboundary/private/init.m
- nanobem25/Boundary/integration/@quadboundary/quadboundary.m
- nanobem25/Boundary/integration/@quadboundary/rules.m
- nanobem25/Boundary/integration/@quadboundary/setrules.m
- nanobem25/Boundary/integration/@quadboundary/slice.m
- nanobem25/Boundary/integration/@quadduffy/eval.m
- nanobem25/Boundary/integration/@quadduffy/npts.m
- nanobem25/Boundary/integration/@quadduffy/private/eval1.m
- nanobem25/Boundary/integration/@quadduffy/private/eval2.m
- nanobem25/Boundary/integration/@quadduffy/private/init.m
- nanobem25/Boundary/integration/@quadduffy/private/nodes.m
- nanobem25/Boundary/integration/@quadduffy/private/quadedge.m
- nanobem25/Boundary/integration/@quadduffy/private/quadface.m
- nanobem25/Boundary/integration/@quadduffy/private/quadvert.m
- nanobem25/Boundary/integration/@quadduffy/quadduffy.m
- nanobem25/Boundary/integration/@quadduffy/slice.m
- nanobem25/Boundary/integration/@quadpair/feval1.m
- nanobem25/Boundary/integration/@quadpair/mat2cell.m
- nanobem25/Boundary/integration/@quadpair/quadpair.m
- nanobem25/Boundary/integration/@quadpair/slice.m
- nanobem25/Boundary/integration/@triquadpol/eval.m
- nanobem25/Boundary/integration/@triquadpol/private/adapt.m
- nanobem25/Boundary/integration/@triquadpol/private/adapt1.m
- nanobem25/Boundary/integration/@triquadpol/private/adapt2.m
- nanobem25/Boundary/integration/@triquadpol/private/assemble.m
- nanobem25/Boundary/integration/@triquadpol/private/init.m
- nanobem25/Boundary/integration/@triquadpol/private/linepol.m
- nanobem25/Boundary/integration/@triquadpol/private/to2d.m
- nanobem25/Boundary/integration/@triquadpol/private/topolar.m
- nanobem25/Boundary/integration/@triquadpol/triquadpol.m
- nanobem25/COPYING
- nanobem25/Demo/base/demomaterial01.m
- nanobem25/Demo/base/demoparticle01.m
- nanobem25/Demo/base/demopoint01.m
- nanobem25/Demo/base/demopoint02.m
- nanobem25/Demo/base/demoquad01.m
- nanobem25/Demo/base/demoquadduffy01.m
- nanobem25/Demo/base/demoquadduffy02.m
- nanobem25/Demo/galerkin/demoboundaryedge01.m
- nanobem25/Demo/galerkin/democalderon01.m
- nanobem25/Demo/galerkin/demochar01.m
- nanobem25/Demo/galerkin/democim01.m
- nanobem25/Demo/galerkin/democim02.m
- nanobem25/Demo/galerkin/democim03.m
- nanobem25/Demo/galerkin/demofeibel01.m
- nanobem25/Demo/galerkin/demofeibel02.m
- nanobem25/Demo/galerkin/demofeibel03.m
- nanobem25/Demo/galerkin/demomulti01.m
- nanobem25/Demo/galerkin/demomulti01.py
- nanobem25/Demo/galerkin/demomulti02.m
- nanobem25/Demo/galerkin/demomulti02.py
- nanobem25/Demo/galerkin/demomulti03.py
- nanobem25/Demo/galerkin/demomultirot01.m
- nanobem25/Demo/galerkin/demomultitrans01.m
- nanobem25/Demo/galerkin/demomultitrans02.m
- nanobem25/Demo/galerkin/demomultitrans03.m
- nanobem25/Demo/galerkin/demoretdip01.m
- nanobem25/Demo/galerkin/demoretfield01.m
- nanobem25/Demo/galerkin/demoretfield02.m
- nanobem25/Demo/galerkin/demoretspec01.m
- nanobem25/Demo/galerkin/demoretspec02.m
- nanobem25/Demo/galerkinstat/demoboundaryvert01.m
- nanobem25/Demo/galerkinstat/demostatdip01.m
- nanobem25/Demo/galerkinstat/demostateig01.m
- nanobem25/Demo/galerkinstat/demostateig02.m
- nanobem25/Demo/galerkinstat/demostateig03.m
- nanobem25/Demo/galerkinstat/demostatfield01.m
- nanobem25/Demo/galerkinstat/demostatfield02.m
- nanobem25/Demo/galerkinstat/demostatspec01.m
- nanobem25/Demo/galerkinstat/demostatspec02.m
- nanobem25/Demo/optics/dataExp.mat
- nanobem25/Demo/optics/democapillary01.m
- nanobem25/Demo/optics/democapillary02.m
- nanobem25/Demo/optics/democorr01.m
- nanobem25/Demo/optics/demofield01.m
- nanobem25/Demo/optics/demofocus01.m
- nanobem25/Demo/optics/demoiscat01.m
- nanobem25/Demo/optics/demoiscat02.m
- nanobem25/Demo/optics/demoiscat03.m
- nanobem25/Demo/optics/demoiscat04.m
- nanobem25/Demo/optics/demoiscat05.m
- nanobem25/Demo/optics/demoiscat06.m
- nanobem25/Demo/optics/demoiscat07.m
- nanobem25/Demo/optics/demooptics01.m
- nanobem25/Demo/optics/demooptics02.m
- nanobem25/Demo/optics/demooptics03.m
- nanobem25/Demo/optics/demooptics04.m
- nanobem25/Demo/stratified/demostratdip01.m
- nanobem25/Demo/stratified/demostratfar01.m
- nanobem25/Demo/stratified/demostratfar02.m
- nanobem25/Demo/stratified/demostratfield01.m
- nanobem25/Demo/stratified/demostratfield02.m
- nanobem25/Demo/stratified/demostratgreen01.m
- nanobem25/Demo/stratified/demostratlayer01.m
- nanobem25/Demo/stratified/demostratlayer02.m
- nanobem25/Demo/stratified/demostratsomint01.m
- nanobem25/Demo/stratified/demostratsomint02.m
- nanobem25/Demo/stratified/demostratspec01.m
- nanobem25/Demo/stratified/demostratspec02.m
- nanobem25/Demo/tweezer/demoforce01.m
- nanobem25/Demo/tweezer/demoforce02.m
- nanobem25/Demo/tweezer/demoforce03.m
- nanobem25/Demo/tweezer/demomiefield01.m
- nanobem25/Demo/tweezer/demostokes01.m
- nanobem25/Demo/tweezer/demotrapsph01.m
- nanobem25/Demo/tweezer/demotweezer01.m
- nanobem25/Demo/tweezer/demotweezer02.m
- nanobem25/Demo/tweezer/demowalkerpol01.m
- nanobem25/Demo/tweezer/demowalkerpol02.m
- nanobem25/Demo/tweezer/demowalkerpol03.m
- nanobem25/Demo/tweezer/demowalkerpol04.m
- nanobem25/Demo/tweezer/demowalkerpol05.m
- nanobem25/Demo/tweezer/demowalkersph01.m
- nanobem25/Demo/tweezer/demowalkersph02.m
- nanobem25/Demo/tweezer/demowalkersph03.m
- nanobem25/Demo/tweezer/demowalkersph04.m
- nanobem25/Galerkin/+feibelman/@bemsolver/bemsolver.m
- nanobem25/Galerkin/+feibelman/@bemsolver/calderon.m
- nanobem25/Galerkin/+feibelman/@bemsolver/match.m
- nanobem25/Galerkin/+feibelman/@bemsolver/private/bmatrix.m
- nanobem25/Galerkin/+feibelman/@bemsolver/private/init.m
- nanobem25/Galerkin/+feibelman/@bemsolver/private/inner.m
- nanobem25/Galerkin/+feibelman/@bemsolver/solve.m
- nanobem25/Galerkin/+feibelman/@cimsolver/cimsolver.m
- nanobem25/Galerkin/+feibelman/@cimsolver/eval1.m
- nanobem25/Galerkin/+feibelman/@cimsolver/eval2.m
- nanobem25/Galerkin/+feibelman/@miesolver/miecoefficients.m
- nanobem25/Galerkin/+feibelman/@miesolver/miesolver.m
- nanobem25/Galerkin/+feibelman/@param/eval.m
[truncated: 680 more entries]
