# Supplementary material for: Unified Simulation Platform for Optical Tweezers and Optofluidic Force Induction
Source: ACS Photonics. 2025 Mar 22;12(4):2242–51. doi: 10.1021/acsphotonics.5c00254 (PMC12007102; doi:10.1021/acsphotonics.5c00254)
Supplement: Supplementary file 1 — ph5c00254_si_001.zip [file ph5c00254_si_001.zip › nanobem25/addons/+optics/@lensimage/plot.m]

function varargout = plot( obj, far, varargin )
%  PLOT - Plot farfields on Gaussian reference sphere.
%
%  Usage for obj = lensimage :
%    h = plot( obj, far, PropertyPairs )
%  Input
%    far    :  electric far-fields along directions of obj.dir
%  PropertyName
%    focus  :  focus position of imaging lens
%  Output
%     h     :  handle to plot object

%  set up parser
p = inputParser;
p.KeepUnmatched = true;
addParameter( p, 'focus', [ 0, 0, 0 ] );
%  parse input
parse( p, varargin{ : } );

%  add focus phase
far = far .* exp( 1i * obj.mat1.k( obj.k0 ) * obj.dir * p.Results.focus .' );
%  sphere at infinity
[ u, t ] = ndgrid( [ obj.phi, 2 * pi ], obj.theta );
[ faces, verts ] =  ...
  surf2patch( sin( t ) .* cos( u ), sin( t ) .* sin( u ), cos( t ) );
pinfty = particle( verts * obj.rot, faces );
%  extend farfield
far = reshape( far, numel( obj.phi ), numel( obj.theta ), [] );
far( end + 1, :, : ) = far( 1, :, : );
far = reshape( far, numel( u ), [] );

%  plot farfields
h = plot( pinfty, far, varargin{ : } );
%  set output
if nargout == 1,  varargout{ 1 } = h;  end
