# Supplementary material for: Unified Simulation Platform for Optical Tweezers and Optofluidic Force Induction
Source: ACS Photonics. 2025 Mar 22;12(4):2242–51. doi: 10.1021/acsphotonics.5c00254 (PMC12007102; doi:10.1021/acsphotonics.5c00254)
Supplement: Supplementary file 1 — ph5c00254_si_001.zip [file ph5c00254_si_001.zip › nanobem25/addons/+tweezer/@fluidpol/private/init.m]

function obj = init( obj, drag, varargin )
%  INIT - Initialize Stokes drag for particle with polar symmetry in fluid.
%
%  Usage for obj = tweezer.fluidpol :
%    obj = init( obj, drag, vel )
%  Input
%    drag       :  diagonal components of drag tensor
%    vel        :  fluid velocity in z-direction (m/s)

%  set up parser
p = inputParser;
p.KeepUnmatched = true;
addOptional( p, 'vel', 0 );
%  parse input
parse( p, varargin{ : } );

obj.drag = drag;
obj.vel = p.Results.vel;
