# Supplementary material for: Unified Simulation Platform for Optical Tweezers and Optofluidic Force Induction
Source: ACS Photonics. 2025 Mar 22;12(4):2242–51. doi: 10.1021/acsphotonics.5c00254 (PMC12007102; doi:10.1021/acsphotonics.5c00254)
Supplement: Supplementary file 1 — ph5c00254_si_001.zip [file ph5c00254_si_001.zip › nanobem25/addons/+tweezer/@griddedScattererPol/feval.m]

function varargout = feval( obj, pos )
%  FEVAL - Interpolation of additional gridded data.
%
%  Usage for obj = tweezer.griddedScattererPol :
%    [ f1, f2, ... ] = feval( obj, pos )
%  Input
%    pos    :  positions where fields are evaluated
%  Output
%    f1     :  interpolated data

obj = refresh( obj, pos );
varargout = cellfun( @( x ) igrid( obj, x, pos ), obj.data, 'uniform', 0 );
