# Supplementary material for: Unified Simulation Platform for Optical Tweezers and Optofluidic Force Induction
Source: ACS Photonics. 2025 Mar 22;12(4):2242–51. doi: 10.1021/acsphotonics.5c00254 (PMC12007102; doi:10.1021/acsphotonics.5c00254)
Supplement: Supplementary file 1 — ph5c00254_si_001.zip [file ph5c00254_si_001.zip › nanobem25/addons/+tweezer/@griddedScattererPol/private/refresh.m]

function obj = refresh( obj, pos )
%  REFRESH - Re-evaluate gridded data if needed.
%
%  Usage for obj = tweezer.griddedScattererPol :
%    obj = refresh( obj, pos )
%  Input
%    pos  :  requested positions for interpolation

%  refresh only in case of r-grid
if numel( obj.z ) <= 1
  %  unique z-values for interpolation ?
  assert( isscalar( unique( round( pos( :, 3 ), 5 ) ) ) );
  z = pos( 1, 3 );
  %  re-evaluate gridded data ?
  if isempty( obj.z ) || abs( obj.z - z ) > 1e-8
    obj = eval( obj, z );
  end
end
