# Supplementary material for: Unified Simulation Platform for Optical Tweezers and Optofluidic Force Induction
Source: ACS Photonics. 2025 Mar 22;12(4):2242–51. doi: 10.1021/acsphotonics.5c00254 (PMC12007102; doi:10.1021/acsphotonics.5c00254)
Supplement: Supplementary file 1 — ph5c00254_si_001.zip [file ph5c00254_si_001.zip › nanobem25/addons/+tweezer/@griddedScattererSphere/optforce.m]

function f = optforce( obj, pos )
%  OPTFORCE - Optical force interpolation from gridded data.
%
%  Usage for obj = tweezer.griddedScattererSphere :
%    f = optforce( obj, pos )
%  Input
%    pos    :  positions where force is evaluated
%  Output
%    f      :  optical force

obj = refresh( obj, pos );
f = igrid( obj, obj.f, pos );  
