# Supplementary material for: Unified Simulation Platform for Optical Tweezers and Optofluidic Force Induction
Source: ACS Photonics. 2025 Mar 22;12(4):2242–51. doi: 10.1021/acsphotonics.5c00254 (PMC12007102; doi:10.1021/acsphotonics.5c00254)
Supplement: Supplementary file 1 — ph5c00254_si_001.zip [file ph5c00254_si_001.zip › nanobem25/addons/+tweezer/@griddedScattererSphere/private/grid.m]

function y = grid( obj, x )
%  GRID - Fourier transform data along azimuthal direction for gridding.
%
%  Usage for obj = tweezer.griddedScattererSphere :
%    y = grid( obj, x )
%  Input
%    x    :  data for gridding
%  Output
%    y    :  gridded data

y = exp( - 1i * obj.ltab( : ) * obj.u ) * reshape( x, numel( obj.u ), [] );
y = y / numel( obj.ltab );
