# Supplementary material for: Unified Simulation Platform for Optical Tweezers and Optofluidic Force Induction
Source: ACS Photonics. 2025 Mar 22;12(4):2242–51. doi: 10.1021/acsphotonics.5c00254 (PMC12007102; doi:10.1021/acsphotonics.5c00254)
Supplement: Supplementary file 1 — ph5c00254_si_001.zip [file ph5c00254_si_001.zip › nanobem25/addons/+tweezer/@walkersphere/private/init.m]

function obj = init( obj, scatterer, fluid, varargin )
%  INIT - Initialize walker for spherical particle.
%
%  Usage for obj = tweezer.walkersphere :
%    obj = init( obj, scatterer, fluid, pos, vel, PropertyPairs )
%  Input
%    scatterer  :  optical force evaluator for spherical particle
%    fluid      :  Stokes drag for spherical particle
%    pos        :  walker positions

%  set up parser
p = inputParser;
p.KeepUnmatched = true;
addOptional( p, 'pos', [] );
%  parse input
parse( p, varargin{ : } );

%  save input
[ obj.scatterer, obj.fluid ] = deal( scatterer, fluid );
obj.pos = p.Results.pos;
