# Supplementary material for: Unified Simulation Platform for Optical Tweezers and Optofluidic Force Induction
Source: ACS Photonics. 2025 Mar 22;12(4):2242–51. doi: 10.1021/acsphotonics.5c00254 (PMC12007102; doi:10.1021/acsphotonics.5c00254)
Supplement: Supplementary file 1 — ph5c00254_si_001.zip [file ph5c00254_si_001.zip › nanobem25/addons/+tweezer/@walkersphere/private/waitbar.m]

function status = waitbar( zout, nz, z, ~, flag )
%  WAITBAR - Show waitbar during solution of ODE equation.

if isempty( flag )
  [ ~, iz ] = ismember( z( end ), zout );
  if ~mod( iz, nz ),  multiWaitbar( 'walkersphere', iz / numel( zout ) );  end
elseif strcmp( flag, 'init' )
  multiWaitbar( 'walkersphere', 0, 'Color', 'g' );
elseif strcmp( flag, 'done' )
  multiWaitbar( 'CloseAll' );
end

%  clear status flag
status = 0;
