# Supplementary material for: Unified Simulation Platform for Optical Tweezers and Optofluidic Force Induction
Source: ACS Photonics. 2025 Mar 22;12(4):2242–51. doi: 10.1021/acsphotonics.5c00254 (PMC12007102; doi:10.1021/acsphotonics.5c00254)
Supplement: Supplementary file 1 — ph5c00254_si_001.zip [file ph5c00254_si_001.zip › nanobem25/addons/@gaussfocus/amplitude.m]

function a = amplitude( obj, k0 )
%  AMPLITUDE - Field amplitude for given input power and light frequency.
%
%  Usage for obj = gaussfocus :
%    a = amplitude( obj, k0 )
%  Input
%    k0   :  wavenumber of light in vacuum
%  Output
%    a    :  field amplitude

Z = 376.730 * obj.mat.Z( k0 );
a = sqrt( Z * obj.pow / ( 4 * pi ^ 3 ) ) / obj.w0;
